# Supplementary material for: The Association between Non-Alcoholic Fatty Liver Disease (NAFLD) and Advanced Fibrosis with Serological Vitamin B12 Markers: Results from the NHANES 1999–2004
Source: Nutrients. 2022 Mar 14;14(6):1224. doi: 10.3390/nu14061224 (PMC8948655; doi:10.3390/nu14061224)
Supplement: Supplementary file 1 [file nutrients-14-01224-s001.zip]

Archive with 1 entries (1 files):
- nutrients-1581050-supplementary.pdf
